# Supplementary material for: Transcriptomics Reveals the Mechanism of Rosa roxburghii Tratt Ellagitannin in Improving Hepatic Lipid Metabolism Disorder in db/db Mice
Source: Nutrients. 2023 Sep 28;15(19):4187. doi: 10.3390/nu15194187 (PMC10574348; doi:10.3390/nu15194187)
Supplement: Supplementary file 1 [file nutrients-15-04187-s001.zip]

Archive with 1 entries (1 files):
- nutrients-2589780-supplementary.pdf
